# Supplementary material for: Proteomic, mechanical, and biochemical development of tissue-engineered neocartilage
Source: Biomater Res. 2022 Jul 22;26:34. doi: 10.1186/s40824-022-00284-4 (PMC9308280; doi:10.1186/s40824-022-00284-4)
Supplement: Supplementary file 1 — Additional file 1. Supplementary Table 1: Additional mechanical outcomes ofneocartilage constructs. Additional outcomes for compressive stress-relaxationand uniaxial tension tests are reported as mean ± standard deviation. Cells that do not share the same letter are significantly different from each other. [file 40824_2022_284_MOESM1_ESM.xlsx]

## Sheet: Sheet1
Outcome	Culture time (days)
	7	14	28	56	84
Compressive stress-relaxation
10% Coefficient of viscosity (MPa s)	11.6±2.5A	2.1±0.7B	1.4±0.6B	1.1±0.2B	1.4±1.2B
20% Coefficient of viscosity (MPa s)	30.7±7.8A	15.0±4.9B	6.2±2.0C	4.0±1.0C	2.9±1.6C
Uniaxial tension
Strain at failure (mm/mm)	0.52±0.13	0.59±0.15	0.57±0.11	0.43±0.09	0.46±0.11
Toughness (Mpa m-3)	0.13±0.05B	0.38±0.16A	0.34±0.15A	0.30±0.10A	0.27±0.08AB											±
