# Supplementary material for: Proteomic, mechanical, and biochemical development of tissue-engineered neocartilage
Source: Biomater Res. 2022 Jul 22;26:34. doi: 10.1186/s40824-022-00284-4 (PMC9308280; doi:10.1186/s40824-022-00284-4)
Supplement: Supplementary file 2 — Additional file 2. Supplementary Table 2: Bottom-up proteomics analytes ofneocartilage constructs. All analytes are reported as a percentage per totalprotein (PROT) content. Of 364 identified analytes, those with an intensitygreater than 0.1%/PROT in at least one sample and all collagen chains (86 proteins total) are reported. [file 40824_2022_284_MOESM2_ESM.xlsx]

## Sheet: Supplementary Table 2
		Protein / Total Protein (%)
		Culture time (days)
Gene	Protein	7	14	28	56	84
HMDH	3-hydroxy-3-methylglutaryl-coenzyme A reductase	0.0003	0.0005	0.0003	0.0013	0.0004
RS16	40S ribosomal protein S16	0.001	0.0007	0.0005	0.0004	0.0005
RS20	40S ribosomal protein S20	0.0008	0.0007	0.0003	0.0004	0.0002
RS3	40S ribosomal protein S3	0.0013	0.001	0.0008	0.0007	0.0009
RS9	40S ribosomal protein S9 (Fragment)	0.0009	0.0004	0.0003	0.0004	0.0004
RSSA	40S ribosomal protein SA	0.0012	0.001	0.0008	0.0006	0.0006
RLA0	60S acidic ribosomal protein P0	0.0006	0.0002	0.0003	0.0002	0.0003
RL11	60S ribosomal protein L11	0.0005	0.001	0.0006	0.0005	0.0005
RL14	60S ribosomal protein L14	0.0007	0.0003	0.0005	0.0003	0.0004
RL18	60S ribosomal protein L18	0.0009	0.0007	0.0006	0.0004	0.0004
RL6	60S ribosomal protein L6	0.0015	0.001	0.0005	0.0004	0.0002
ACTS	Actin, alpha skeletal muscle	0.002	0.001	0.0003	0.0005	0.0003
ACTB	Actin, cytoplasmic 1	0.0317	0.0196	0.0196	0.0153	0.015
PGCA	Aggrecan core protein	0.0047	0.003	0.0024	0.0028	0.0021
ALBU	Albumin	0.0035	0.0036	0.0009	0.0023	0.0027
CRYAB	Alpha-crystallin B chain	0.0003	0.0004	0.0009	0.0012	0.0007
ANXA2	Annexin A2	0.0114	0.0044	0.0037	0.0041	0.0038
ARGI1	Arginase-1	0.0009	0.0009	0.0007	0.0006	0.0007
ATPA	ATP synthase subunit alpha, mitochondrial	0.0027	0.0018	0.0023	0.0019	0.0022
ENOB	Beta-enolase	0.0095	0.0078	0.0043	0.0014	0.0013
PGS1	Biglycan	0.0075	0.0069	0.0034	0.0095	0.0037
CALR	Calreticulin	0.0018	0.0009	0.0005	0.0006	0.0002
COF1	Cofilin-1	0.0017	0.0013	0.0007	0.0006	0.0004
COL1A1	Collagen type I alpha 1	0.0245	0.0324	0.0463	0.0477	0.0558
COL1A2	Collagen type I alpha 2	0.0131	0.0206	0.0307	0.0278	0.0323
COL2A1	Collagen type II alpha 1	0.384	0.5349	0.5636	0.572	0.5758
COL3A1	Collagen type III alpha 1	0.0044	0.0024	0.004	0.0032	0.0036
COL4A2	Collagen type IV alpha 2	<0.01%	0.0004	0.0002	0.0005	0.0006
COL4A4	Collagen type IV alpha 4	0.0001	0.0003	0	0	0.0004
COL4A5	Collagen type IV alpha 5	0	0.0003	0.0001	0.0001	0
COL5A1	Collagen type V alpha 1	0.0033	0.0045	0.0038	0.0049	0.0042
COL5A2	Collagen type V alpha 2	0.0067	0.0112	0.0124	0.0126	0.0136
COL5A3	Collagen type V alpha 3	0.0001	0.0001	0.0001	0.0001	0
COL6A1	Collagen type VI alpha 1	0.0012	0.0013	0.0015	0.0034	0.0025
COL6A2	Collagen type VI alpha 2	0.0051	0.0038	0.0072	0.0106	0.0103
COL6A3	Collagen type VI alpha 3	0.0146	0.0182	0.0326	0.0416	0.0444
COL9A1	Collagen type IX alpha 1	0.0063	0.0136	0.0175	0.0157	0.0182
COL9A2	Collagen type IX alpha 2	0.0042	0.0069	0.0077	0.0082	0.0079
COL10A1	Collagen type X alpha 1	<0.01%	0.0005	0.0002	0.0002	0.0003
COL11A1	Collagen type XI alpha 1	0.0211	0.0277	0.0233	0.0275	0.0246
COL11A2	Collagen type XI alpha 2	0.0205	0.0308	0.0288	0.0292	0.0306
COL12A1	Collagen type XII alpha 1	0.0359	0.0392	0.048	0.044	0.0462
COL28A1	Collagen type XXVIII alpha 1	0	0.0003	0.0052	0.0005	0.0055
PGS2	Decorin	0	0.0003	0.0007	0.0008	0.001
RPN1	Dolichyl-diphosphooligosaccharide-protein glycosyltransferase subunit 1	0.0013	0.0009	0.0007	0.0008	0.0007
EF1G	Elongation factor 1-gamma (Fragment)	0.0017	0.0011	0.0005	0.0004	0.0005
BIP	Endoplasmic reticulum chaperone BiP (Fragment)	0.0018	0.0008	0.0006	0.0009	0.0007
ENPL	Endoplasmin	0.0033	0.0014	0.0009	0.0009	0.0009
FMOD	Fibromodulin (Fragment)	0.0009	0.0004	0.0003	0.0003	0.0001
GELS	Gelsolin (Fragment)	0.0019	0.0009	0.0007	0.0007	0.0008
G6PI	Glucose-6-phosphate isomerase	0.0014	0.0005	0.0001	<0.01%	<0.01%
G3P	Glyceraldehyde-3-phosphate dehydrogenase	0.0394	0.0158	0.0092	0.0049	0.0057
HS71B	Heat shock 70 kDa protein 1B	0.0066	0.004	0.0042	0.0031	0.0024
HSP76	Heat shock 70 kDa protein 6	0.0012	0	0.0002	0	<0.01%
HSPB1	Heat shock protein beta-1	0.0049	0.0018	0.0018	0.0019	0.0013
HS90A	Heat shock protein HSP 90-alpha	0.0041	0.0019	0.0016	0.0013	0.0015
H1T	Histone H1t	0.0026	0.002	0.0019	0.001	0.001
H33	Histone H3.3	0.0089	0.0048	0.0045	0.0039	0.0032
H4	Histone H4	0.0345	0.0221	0.011	0.0125	0.0085
HPLN1	Hyaluronan and proteoglycan link protein 1	0.0149	0.007	0.0055	0.0103	0.0067
MX2	Interferon-induced GTP-binding protein Mx2	0	0.0002	0.0017	0.0002	0.0008
MFGM	Lactadherin	0.0018	0.0017	0.003	0.0054	0.0046
GGLO	L-gulonolactone oxidase	0.0009	0.0008	0.0005	0	<0.01%
LDHA	L-lactate dehydrogenase A chain	0.0041	0.0019	0.0008	0.0005	0.0004
GANAB	Neutral alpha-glucosidase AB	0.0011	0.0007	0.0004	0.0003	0.0003
NDKB	Nucleoside diphosphate kinase B	0.0015	0.0007	0.0002	0.0002	0.0001
PPIA	Peptidyl-prolyl cis-trans isomerase A	0.0022	0.0011	0.0007	0.0004	0.0003
PRDX6	Peroxiredoxin-6	0.0011	0.0005	0.0006	0.0003	0.0003
PGK1	Phosphoglycerate kinase 1	0.0091	0.0051	0.0032	0.002	0.0013
UBC	Polyubiquitin-C	0.0018	0.001	0.0016	0.0008	0.0012
LMNA	Prelamin-A/C	0.0166	0.0109	0.0063	0.0045	0.0037
PPCE	Prolyl endopeptidase	0.0036	0	0	0	0
S10A6	Protein S100-A6	0.0013	0.0018	0.0015	0.0011	0.0006
RAB1B	Ras-related protein Rab-1B	0.0013	0.0005	0.0005	0.0005	0.0006
RYR1	Ryanodine receptor 1	0	0.0026	0	0.0017	0.0016
STAT1	Signal transducer and activator of transcription 1	0.0023	0.001	0.0044	0.0022	0.0009
SPRC	SPARC	0.0009	0.0002	<0.01%	<0.01%	0
TENA	Tenascin	0.0002	0.0004	0.0018	0.0011	0.001
THIO	Thioredoxin	0.0014	0.0001	0.0003	<0.01%	0
TPIS	Triosephosphate isomerase	0.0086	0.0042	0.0014	0.0002	0.0002
TPM4	Tropomyosin alpha-4 chain	0.0011	0.0007	0.0001	<0.01%	0
TBA1B	Tubulin alpha-1B chain	0.0055	0.0019	0.0033	0.0024	0.0027
TBB5	Tubulin beta chain	0.0037	0.0027	0.0024	0.0021	0.002
UGPA	UTP--glucose-1-phosphate uridylyltransferase	0.0021	0.0004	0.0003	0.0003	0.0004
VIME	Vimentin	0.1225	0.0601	0.0214	0.0126	0.0087
VDAC1	Voltage-dependent anion-selective channel protein 1	0.0013	0.0006	0.0007	0.0006	0.0007
